# Supplementary material for: Percutaneous Coronary Intervention for Chronic Total Occlusions Modulates Cardiac Hypoxic and Inflammatory Stress
Source: J Clin Med. 2026 Jan 8;15(2):517. doi: 10.3390/jcm15020517 (PMC12841894; doi:10.3390/jcm15020517)
Supplement: Supplementary file 1 [file jcm-15-00517-s001.zip]

Archive with 1 entries (1 files):
- jcm-4068221-supplementary.pdf
